# Supplementary material for: The prevalence of scabies, pyoderma and other communicable dermatoses in the Bijagos Archipelago, Guinea-Bissau
Source: PLoS Negl Trop Dis. 2019 Nov 18;13(11):e0007820. doi: 10.1371/journal.pntd.0007820 (PMC6886863; doi:10.1371/journal.pntd.0007820)
Supplement: S1 Data — (CSV) [file pntd.0007820.s002.csv]

	person_id	gender	age	season	diag_scabies	diag_impetigo	diag_tineacapitis	diag_ringworm
1	4	2	9	dry	2	1	2	0
2	5	2	6	dry	2	2	2	0
3	6	1	5	dry	2	1	2	0
4	7	2	7	dry	2	2	2	0
5	15	2	2	dry	2	2	2	0
6	14	1	2	dry	2	2	2	0
7	16	2	7	dry	2	2	2	0
8	12	1	7	dry	2	2	2	0
9	11	1	9	dry	2	2	2	0
10	13	2	4	dry	2	1	2	0
11	8	1	1	dry	2	2	2	0
12	7	1	4	dry	2	1	2	0
13	10	1	0	dry	2	2	2	0
14	8	2	6	dry	2	2	2	0
15	9	2	5	dry	2	2	2	0
16	2	1	6	dry	1	2	1	0
17	3	2	3	dry	2	2	2	0
18	6	2	1	dry	2	2	2	0
19	4	1	1	dry	2	2	2	0
20	6	2	3	dry	2	2	2	0
21	7	2	5	dry	2	2	1	0
22	4	1	7	dry	2	2	2	0
23	8	1	3	dry	2	2	2	0
24	2	1	7	dry	2	2	2	0
25	3	2	5	dry	2	2	2	0
26	5	1	4	dry	2	2	1	0
27	5	2	3	dry	2	2	2	0
28	6	1	4	dry	2	2	2	0
29	5	2	7	dry	2	2	1	0
30	6	2	6	dry	2	2	1	0
31	5	2	7	dry	1	1	2	0
32	5	1	7	dry	2	1	1	0
33	4	1	8	dry	2	2	1	0
34	7	1	4	dry	2	1	2	0
35	8	2	3	dry	2	2	2	0
36	9	1	2	dry	1	2	1	0
37	4	1	6	dry	2	2	2	0
38	5	1	4	dry	2	2	1	0
39	6	1	4	dry	2	2	1	0
40	4	1	3	dry	2	2	1	0
41	4	2	2	dry	2	2	2	1
42	3	2	9	dry	2	2	2	0
43	9	2	7	dry	2	1	2	0
44	8	2	9	dry	2	2	2	0
45	11	2	9	dry	2	2	2	0
46	10	2	6	dry	2	2	2	1
47	13	2	4	dry	2	2	1	0
48	14	1	3	dry	2	1	2	0
49	15	1	1	dry	2	2	2	0
50	9	1	4	dry	1	2	1	0
51	6	2	1	dry	2	2	2	0
52	5	2	5	dry	2	2	2	0
53	13	1	6	dry	2	2	2	0
54	12	2	7	dry	2	2	2	0
55	11	2	0	dry	2	2	2	0
56	10	2	4	dry	2	2	1	0
57	6	1	7	dry	2	2	2	0
58	14	2	2	dry	2	2	2	0
59	9	1	3	dry	2	2	2	0
60	8	2	7	dry	2	2	2	0
61	6	1	4	dry	2	2	1	0
62	5	1	1	dry	2	2	2	0
63	6	2	9	dry	2	2	2	0
64	7	2	9	dry	2	2	2	0
65	5	1	4	dry	2	2	2	0
66	8	2	3	dry	2	2	2	0
67	10	1	6	dry	2	2	2	0
68	10	2	8	dry	2	2	2	0
69	8	1	9	dry	2	2	2	0
70	5	1	9	dry	2	2	2	0
71	6	2	6	dry	2	2	2	0
72	7	2	6	dry	2	2	2	0
73	4	2	6	dry	2	2	1	0
74	8	1	2	dry	2	2	1	1
75	5	1	7	dry	1	2	1	0
76	5	2	8	dry	2	2	1	0
77	4	2	9	dry	2	2	1	0
78	5	1	3	dry	1	1	1	0
79	4	2	1	dry	2	2	2	0
80	7	2	9	dry	2	2	2	0
81	8	1	4	dry	2	2	1	0
82	10	2	1	dry	2	1	2	0
83	6	1	8	dry	1	1	1	1
84	12	2	8	dry	2	2	1	0
85	10	2	3	dry	2	1	1	0
86	6	1	6	dry	2	2	1	1
87	16	1	3	dry	2	2	2	0
88	6	2	5	dry	2	2	2	0
89	10	2	4	dry	2	2	2	0
90	6	2	0	dry	2	2	2	0
91	3	1	5	dry	2	2	1	0
92	6	2	6	dry	2	1	1	0
93	4	2	5	dry	2	2	2	0
94	4	1	3	dry	2	2	2	0
95	11	2	3	dry	2	2	2	0
96	4	1	5	dry	2	1	1	0
97	5	2	4	dry	2	2	2	0
98	4	2	4	dry	1	2	2	0
99	3	2	8	dry	1	2	2	0
100	8	2	9	dry	2	2	2	0
101	9	2	3	dry	2	2	2	0
102	6	1	2	dry	2	2	2	0
103	7	2	0	dry	2	2	2	0
104	7	1	1	dry	1	1	1	0
105	6	2	9	dry	2	2	2	0
106	8	1	8	dry	2	2	2	0
107	5	1	9	dry	2	2	2	0
108	7	2	8	dry	2	2	2	0
109	6	2	5	dry	2	2	2	0
110	3	2	7	dry	2	2	2	0
111	6	1	2	dry	2	2	2	0
112	7	1	1	dry	2	2	2	0
113	6	2	4	dry	2	2	2	0
114	5	1	8	dry	2	2	2	0
115	5	1	8	dry	2	2	1	0
116	3	1	7	dry	1	2	2	0
117	4	2	1	dry	2	2	2	0
118	5	2	8	dry	2	2	2	0
119	4	2	9	dry	2	2	2	0
120	5	2	3	dry	2	2	2	0
121	7	2	2	dry	2	2	2	0
122	4	2	5	dry	2	2	2	1
123	4	2	1	dry	2	2	2	1
124	5	2	4	dry	2	2	2	0
125	5	2	2	dry	2	2	1	0
126	5	2	1	dry	2	2	1	0
127	2	2	4	dry	2	2	2	0
128	5	2	7	dry	2	2	1	0
129	6	2	6	dry	2	2	1	0
130	6	2	6	dry	2	2	2	0
131	5	1	9	dry	2	2	1	0
132	4	1	6	dry	2	2	1	0
133	4	2	5	dry	2	2	1	0
134	5	2	1	dry	2	2	2	0
135	8	2	3	dry	1	2	2	0
136	8	2	7	dry	1	1	2	0
137	9	2	2	dry	1	2	2	0
138	5	2	4	dry	2	2	2	0
139	8	2	3	dry	2	2	2	0
140	6	1	2	dry	2	2	2	0
141	3	1	2	dry	2	2	2	0
142	4	2	4	dry	2	2	2	0
143	819405	2	4	dry	2	2	2	0
144	4	2	7	dry	2	2	2	0
145	5	2	1	dry	2	2	2	0
146	4	1	9	dry	2	2	2	0
147	5	1	6	dry	2	1	2	0
148	6	2	4	dry	2	2	2	0
149	7	1	3	dry	2	2	2	0
150	6	2	2	dry	2	2	2	0
151	7	1	2	dry	1	2	2	0
152	5	1	7	dry	2	2	1	0
153	4	1	8	dry	2	2	1	0
154	4	1	2	dry	2	2	2	0
155	5	1	5	dry	2	2	1	0
156	6	1	1	dry	2	2	2	0
157	4	1	9	dry	2	2	1	0
158	7	2	7	dry	2	2	2	0
159	6	2	8	dry	2	2	2	0
160	8	1	7	dry	2	2	2	0
161	6	2	7	dry	2	2	2	0
162	3	2	9	dry	2	2	2	0
163	7	1	8	dry	2	2	2	0
164	4	2	6	dry	2	2	2	0
165	8	2	3	dry	2	2	2	0
166	6	2	8	dry	2	2	2	0
167	6	1	2	dry	2	2	2	0
168	5	2	5	dry	2	2	2	0
169	2	2	4	dry	2	2	2	0
170	5	1	4	dry	2	2	2	0
171	4	1	8	dry	2	2	2	0
172	5	2	9	dry	2	2	2	0
173	6	1	9	dry	2	2	2	0
174	7	1	8	dry	2	2	2	0
175	9	1	8	dry	2	2	1	0
176	2	1	2	dry	2	2	1	0
177	7	1	5	dry	2	2	2	0
178	8	1	5	dry	2	2	2	0
179	3	1	9	dry	2	2	2	1
180	4	2	6	dry	2	2	2	0
181	5	2	3	dry	2	2	2	0
182	6	1	1	dry	2	2	2	0
183	3	1	9	dry	2	2	2	0
184	4	2	7	dry	2	2	2	0
185	5	1	5	dry	1	2	1	0
186	6	1	8	dry	2	2	2	0
187	5	2	2	dry	2	2	2	0
188	8	2	2	dry	2	2	2	0
189	1035014	2	4	dry	2	1	2	0
190	11	1	2	dry	1	1	2	0
191	12	2	5	dry	2	2	2	0
192	15	2	8	dry	2	2	2	0
193	3	2	9	dry	2	2	2	0
194	4	1	5	dry	2	1	2	0
195	3	1	2	dry	2	2	2	1
196	3	1	9	dry	2	2	2	1
197	10	2	5	dry	2	2	2	0
198	11	2	2	dry	2	2	2	0
199	3	2	9	dry	2	2	2	0
200	4	1	7	dry	2	2	2	0
201	3	1	2	dry	2	2	2	1
202	5	2	5	dry	2	2	2	0
203	5	1	8	dry	2	2	2	0
204	8	1	8	dry	2	2	2	0
205	6	1	6	dry	2	2	2	0
206	7	1	3	dry	2	2	2	0
207	5	1	5	dry	2	2	2	0
208	6	1	8	dry	2	2	2	0
209	4	1	9	dry	2	2	2	0
210	6	1	8	dry	2	2	2	0
211	5	2	9	dry	2	2	2	0
212	7	1	2	dry	2	2	2	0
213	8	1	3	dry	2	2	1	1
214	9	1	2	dry	2	2	2	0
215	4	1	8	dry	2	2	2	0
216	5	2	8	dry	2	2	2	0
217	6	1	4	dry	2	2	2	0
218	7	2	2	dry	2	2	2	0
219	3	1	6	dry	2	2	1	0
220	4	2	2	dry	2	2	2	1
221	5	2	9	dry	2	2	2	0
222	6	2	6	dry	1	2	2	0
223	2	1	9	dry	2	2	1	0
224	3	1	9	dry	1	2	2	0
225	3	1	5	dry	2	2	2	1
226	5	1	2	dry	2	2	2	0
227	6	2	0	dry	2	2	2	0
228	7	2	1	dry	1	2	2	0
229	6	2	4	dry	1	2	2	0
230	3	2	0	dry	2	2	2	0
231	9	2	6	dry	2	1	1	0
232	10	1	3	dry	2	2	2	1
233	11	2	3	dry	2	2	1	0
234	293	2	3	dry	2	2	2	0
235	13	1	3	dry	2	2	2	1
236	8	1	9	dry	2	2	2	1
237	8	2	3	dry	2	2	1	0
238	10	2	6	dry	2	2	2	0
239	11	2	5	dry	2	2	2	1
240	3	2	5	dry	2	2	2	0
241	3	2	5	dry	2	2	2	0
242	5	2	5	dry	2	2	2	0
243	6	1	4	dry	2	2	2	0
244	7	1	3	dry	1	2	2	0
245	8	2	6	dry	2	2	2	0
246	6	1	7	dry	2	2	1	0
247	13	1	9	dry	2	1	2	1
248	9	2	4	dry	2	2	2	0
249	3	2	1	dry	2	2	2	0
250	4	1	3	dry	2	2	2	0
251	5	2	1	dry	2	2	2	0
252	6	1	7	dry	2	2	2	0
253	7	1	0	dry	2	2	2	1
254	8	1	4	dry	2	2	2	0
255	7	1	4	dry	2	2	2	0
256	3	2	5	dry	2	2	2	0
257	9	2	4	dry	2	2	2	0
258	10	2	3	dry	2	2	2	0
259	11	2	3	dry	2	2	2	0
260	6	1	6	dry	2	1	1	1
261	3	2	5	dry	2	1	2	1
262	5	1	8	dry	2	2	2	0
263	3	2	3	dry	1	2	2	1
264	5	1	7	dry	2	2	2	0
265	5	2	5	dry	2	2	2	0
266	8	2	3	dry	2	2	1	0
267	6	2	9	dry	2	2	2	0
268	6	1	6	dry	2	2	1	0
269	7	1	5	dry	2	2	1	0
270	4	1	0	dry	2	2	2	0
271	6	1	6	dry	2	2	1	0
272	8	1	0	dry	2	1	2	0
273	9	1	3	dry	2	2	1	0
274	3	1	9	dry	2	2	2	0
275	4	1	3	dry	2	1	2	0
276	5	1	5	dry	2	2	2	0
277	8	1	7	dry	2	2	1	0
278	10	2	2	dry	2	2	2	0
279	3	2	3	dry	1	2	2	1
280	5	2	6	dry	2	2	2	0
281	4	2	5	dry	2	2	2	1
282	3	2	0	dry	2	2	2	0
283	4	1	5	dry	2	2	2	0
284	5	1	2	dry	2	1	2	0
285	6	1	0	dry	2	2	2	0
286	9	2	8	dry	2	2	1	0
287	10	1	4	dry	2	2	1	0
288	12	1	6	dry	2	2	2	0
289	13	1	3	dry	2	2	2	1
290	14	2	3	dry	2	2	2	0
291	15	1	7	dry	2	2	2	1
292	3	2	3	dry	2	2	2	0
293	4	2	0	dry	2	2	2	0
294	5	2	8	dry	2	2	2	0
295	5	1	9	dry	2	2	1	0
296	7	2	9	dry	2	2	2	0
297	9	1	4	dry	2	2	2	0
298	10	1	4	dry	2	2	2	0
299	2	1	4	dry	2	1	2	0
300	3	1	3	dry	1	2	2	1
301	5	1	8	dry	2	2	2	0
302	5	2	3	dry	2	1	2	0
303	4	1	8	dry	2	2	2	0
304	7	1	9	dry	2	2	2	0
305	8	2	7	dry	2	2	2	0
306	6	2	0	dry	2	2	2	0
307	7	2	2	dry	2	2	2	0
308	13	2	6	dry	2	2	2	0
309	5	2	9	dry	2	2	2	0
310	6	2	4	dry	1	2	1	0
311	7	1	4	dry	2	2	2	0
312	8	1	1	dry	2	2	2	0
313	9	2	0	dry	2	2	2	0
314	4	2	5	dry	2	2	2	0
315	5	2	0	dry	2	2	2	0
316	8	2	5	dry	2	2	2	0
317	8	1	8	dry	2	2	1	0
318	9	1	2	dry	2	2	2	0
319	10	2	2	dry	2	2	2	0
320	6	1	7	dry	2	2	1	0
321	9	2	0	dry	2	2	2	0
322	4	1	8	dry	2	2	2	0
323	4	1	0	dry	2	2	2	0
324	5	2	4	dry	2	2	2	0
325	5	1	9	dry	2	2	2	0
326	6	2	4	dry	2	2	1	0
327	7	1	1	dry	2	2	2	0
328	4	2	4	dry	2	1	2	0
329	5	1	4	dry	2	2	2	0
330	9	2	9	dry	2	2	1	0
331	10	1	4	dry	2	2	1	0
332	11	1	1	dry	2	2	2	0
333	5	2	1	dry	2	2	2	0
334	7	1	9	dry	2	2	1	0
335	6	2	2	dry	2	2	2	0
336	7	1	4	dry	2	1	2	1
337	5	1	7	dry	2	2	1	0
338	4	1	4	dry	2	2	1	0
339	5	1	2	dry	2	1	2	1
340	7	1	8	dry	2	1	1	0
341	5	1	3	dry	2	2	2	0
342	8	2	6	dry	1	2	1	0
343	3	1	8	dry	2	2	1	0
344	4	2	5	dry	2	2	2	1
345	5	1	1	dry	2	2	2	0
346	6	1	6	dry	2	2	1	0
347	6	1	9	dry	2	2	2	0
348	2	2	5	dry	2	2	2	0
349	3	1	3	dry	2	2	2	0
350	4	2	5	dry	2	2	1	0
351	4	1	9	dry	2	2	2	0
352	3	2	5	dry	2	2	2	0
353	3	1	1	dry	2	2	2	0
354	4	1	3	dry	2	2	2	0
355	5	2	7	dry	2	2	2	0
356	6	1	6	dry	2	2	2	0
357	9	2	9	dry	2	2	2	0
358	10	2	7	dry	2	2	2	0
359	11	2	3	dry	2	2	2	0
360	15	1	4	dry	2	2	2	0
361	14	2	1	dry	2	2	2	0
362	7	1	6	dry	2	2	2	0
363	12	1	9	dry	2	2	2	0
364	13	1	4	dry	2	2	2	0
365	15	1	8	dry	2	2	2	0
366	16	2	1	dry	2	2	2	0
367	5	1	7	dry	2	2	2	0
368	6	1	7	dry	2	2	2	0
369	7	1	5	dry	2	2	1	0
370	9	1	7	dry	2	2	1	1
371	8	1	9	dry	2	2	1	0
372	8	1	6	dry	2	2	2	0
373	9	1	8	dry	2	2	2	0
374	10	1	8	dry	2	2	2	0
375	11	1	3	dry	2	2	2	1
376	12	1	8	dry	2	2	2	0
377	15	1	1	dry	2	2	2	0
378	7	1	4	dry	2	2	1	0
379	5	2	5	dry	2	2	2	0
380	6	2	3	dry	2	2	2	0
381	7	2	1	dry	2	2	2	0
382	9	2	9	dry	2	2	2	0
383	10	1	8	dry	2	2	1	0
384	12	2	5	dry	2	2	1	0
385	13	1	4	dry	2	2	2	0
386	14	1	4	dry	2	2	1	0
387	9	1	8	dry	2	2	1	0
388	10	1	5	dry	2	2	1	0
389	11	1	5	dry	2	2	1	0
390	12	2	3	dry	2	2	2	0
391	13	1	2	dry	2	2	2	0
392	5	1	4	dry	2	2	2	1
393	6	2	2	dry	2	2	2	0
394	7	2	1	dry	2	2	2	0
395	3	2	4	dry	2	2	2	0
396	3	1	4	dry	2	2	2	0
397	2	2	8	dry	2	2	2	0
398	4	1	5	dry	2	2	2	0
399	6	1	6	dry	2	2	1	1
400	7	2	2	dry	2	2	2	0
401	16	1	6	dry	2	2	2	0
402	3	2	4	dry	2	2	2	1
403	4	2	4	dry	2	2	2	0
404	5	2	1	dry	2	2	2	0
405	11	1	7	dry	2	2	2	0
406	6	1	6	dry	2	2	2	0
407	4	2	8	dry	2	2	1	0
408	3	1	7	dry	2	2	2	0
409	4	2	6	dry	2	2	2	0
410	7	1	3	dry	2	2	2	0
411	9	2	5	dry	2	2	2	0
412	6	1	4	dry	2	2	2	0
413	4	1	7	dry	2	2	2	0
414	3	2	9	dry	2	2	1	0
415	5	1	5	dry	2	2	2	0
416	7	1	7	dry	2	2	1	0
417	8	2	3	dry	2	2	2	0
418	9	2	4	dry	2	1	2	0
419	8	1	7	dry	2	2	1	0
420	4	2	9	dry	2	2	2	0
421	5	1	9	dry	2	2	1	0
422	6	2	7	dry	2	2	2	0
423	4	1	7	dry	2	2	1	0
424	5	1	2	dry	2	2	1	0
425	6	1	4	dry	2	2	2	0
426	2	2	6	dry	2	2	2	0
427	4	1	6	dry	1	2	2	0
428	2	2	3	dry	2	2	2	0
429	4	1	6	dry	2	2	2	0
430	5	1	5	dry	2	2	2	1
431	4	1	2	dry	2	2	2	1
432	4	2	4	dry	2	2	1	0
433	3	1	6	dry	2	2	2	0
434	5	2	1	dry	2	1	1	0
435	8	1	8	dry	2	2	2	0
436	6	2	6	dry	2	2	2	0
437	3	2	4	dry	2	1	2	0
438	5	1	3	dry	2	2	1	0
439	3	2	1	dry	2	2	2	0
440	5	1	6	dry	2	2	2	0
441	6	2	3	dry	1	1	2	0
442	7	1	0	dry	2	2	2	0
443	8	1	5	dry	2	2	2	0
444	4	1	9	dry	2	1	2	0
445	6	1	7	dry	1	2	2	0
446	8	2	9	dry	2	2	2	1
447	10	2	9	dry	2	2	2	1
448	12	2	3	dry	2	2	2	0
449	11	2	3	dry	2	2	2	0
450	10	2	7	dry	2	2	2	0
451	11	2	5	dry	2	2	2	0
452	12	1	3	dry	2	2	2	0
453	13	1	9	dry	2	2	2	0
454	14	1	3	dry	2	2	2	0
455	9	2	9	dry	2	2	2	0
456	3	1	9	dry	2	2	2	0
457	4	1	5	dry	2	2	2	0
458	5	1	6	dry	2	2	2	0
459	6	2	2	dry	2	2	2	0
460	4	2	5	dry	2	2	2	0
461	3	2	2	dry	2	2	2	0
462	5	1	7	dry	2	2	1	0
463	11	2	3	dry	2	2	2	0
464	13	2	7	dry	2	2	2	0
465	12	2	1	dry	2	1	1	0
466	6	1	8	dry	1	2	2	0
467	4	1	1	dry	2	2	2	0
468	3	2	3	dry	2	2	2	0
469	4	1	3	dry	2	2	2	0
470	5	2	2	dry	2	2	2	0
471	6	2	0	dry	1	2	2	0
472	4	1	8	dry	2	2	2	0
473	5	2	6	dry	2	2	2	0
474	6	2	3	dry	2	2	2	0
475	7	1	7	dry	2	2	2	0
476	9	2	0	dry	2	2	2	0
477	6	2	9	dry	2	2	1	0
478	7	1	6	dry	2	2	2	0
479	8	1	5	dry	2	2	2	0
480	6	1	4	dry	2	2	1	0
481	7	2	4	dry	2	2	1	0
482	8	2	3	dry	2	2	2	0
483	9	1	1	dry	1	2	2	0
484	3	2	4	dry	2	2	2	0
485	4	1	2	dry	2	2	2	0
486	5	2	7	dry	2	2	2	0
487	6	1	4	dry	2	2	1	0
488	7	2	1	dry	2	2	2	0
489	6	2	4	dry	2	2	2	0
490	7	1	1	dry	2	2	1	0
491	8	2	0	dry	2	2	2	0
492	2	1	7	dry	2	2	2	0
493	2	2	9	dry	2	2	2	0
494	3	2	7	dry	2	2	2	0
495	4	2	4	dry	2	2	2	0
496	10	1	8	dry	2	2	2	0
497	8	2	9	dry	2	2	2	0
498	9	2	7	dry	2	2	2	0
499	10	2	7	dry	2	2	2	0
500	11	2	9	dry	2	2	2	0
501	12	1	9	dry	2	2	2	0
502	13	2	5	dry	2	2	2	0
503	3	2	4	dry	2	2	2	0
504	4	1	9	dry	2	2	2	0
505	5	1	5	dry	2	2	2	0
506	6	1	1	dry	2	2	2	0
507	4	2	6	dry	2	2	2	0
508	5	1	4	dry	2	2	2	0
509	3	2	9	dry	2	2	2	0
510	4	2	2	dry	2	2	2	0
511	6	1	3	dry	2	2	2	0
512	9	2	8	dry	2	2	2	0
513	10	1	9	dry	2	2	2	0
514	11	2	0	dry	2	2	2	0
515	6	2	7	dry	2	2	2	0
516	7	2	1	dry	1	2	2	0
517	8	2	0	dry	2	2	2	0
518	5	1	5	dry	2	2	1	0
519	6	1	4	dry	2	2	2	0
520	7	1	5	dry	2	2	1	0
521	4	1	7	dry	2	2	2	1
522	5	1	9	dry	2	2	2	0
523	6	1	4	dry	1	2	2	0
524	3	2	5	dry	2	2	2	1
525	4	2	5	dry	2	2	2	0
526	5	2	1	dry	2	2	2	0
527	6	1	7	dry	2	2	2	1
528	6	2	9	dry	2	2	2	0
529	7	2	5	dry	2	2	2	0
530	8	1	2	dry	2	2	2	0
531	9	2	0	dry	2	2	2	0
532	5	2	3	dry	2	2	2	0
533	3	1	9	dry	2	2	2	0
534	4	2	4	dry	1	2	2	0
535	7	2	6	dry	2	2	2	0
536	8	2	4	dry	2	2	2	0
537	10	1	1	dry	2	2	2	0
538	11	2	5	dry	2	2	2	0
539	2	2	4	dry	2	2	2	0
540	4	1	8	dry	2	2	2	1
541	5	2	2	dry	2	2	2	0
542	4	2	3	dry	2	2	2	1
543	5	1	7	dry	2	2	1	0
544	4	2	9	dry	2	2	2	0
545	5	2	2	dry	2	2	2	0
546	3	2	1	dry	2	2	2	0
547	7	2	9	dry	2	2	2	0
548	8	2	6	dry	2	2	2	0
549	3	2	8	dry	2	2	2	0
550	4	2	4	dry	2	2	2	0
551	5	1	8	dry	2	2	2	0
552	8	2	5	dry	2	2	2	0
553	9	2	0	dry	2	2	2	0
554	5	2	2	dry	2	2	2	0
555	4	2	4	dry	1	2	2	0
556	5	2	1	dry	1	2	2	0
557	4	2	1	dry	2	1	2	0
558	14	2	5	dry	2	2	2	0
559	11	1	1	dry	2	1	2	0
560	10	2	3	dry	2	2	2	0
561	3	2	5	dry	2	2	2	0
562	5	2	2	dry	2	2	2	0
563	4	1	6	dry	2	2	2	0
564	9	1	5	dry	2	2	2	0
565	6	2	8	dry	2	2	2	0
566	7	2	3	dry	2	2	2	0
567	8	1	6	dry	2	2	2	0
568	3	1	9	dry	2	2	2	0
569	3	1	9	dry	2	2	2	0
570	4	1	5	dry	2	2	1	0
571	5	1	2	dry	2	2	2	0
572	3	1	2	dry	2	2	2	0
573	5	2	2	dry	2	2	2	0
574	4	2	5	dry	2	2	2	0
575	6	2	6	dry	2	2	2	0
576	3	2	0	dry	2	2	2	0
577	4	2	1	dry	2	2	2	0
578	3	1	5	dry	2	2	2	0
579	3	1	8	dry	2	1	2	0
580	5	1	8	dry	2	2	2	0
581	5	1	2	dry	1	2	2	0
582	7	2	6	dry	2	2	2	0
583	5	1	4	dry	2	2	2	0
584	8	1	3	dry	2	2	2	0
585	6	2	7	dry	1	1	2	0
586	5	2	7	dry	2	2	1	0
587	6	2	7	dry	2	2	1	0
588	7	1	2	dry	2	2	2	0
589	3	1	6	dry	2	2	2	0
590	4	1	3	dry	2	2	2	0
591	4	2	7	dry	2	2	2	0
592	8	2	5	dry	2	2	2	1
593	5	2	9	dry	2	2	2	1
594	6	1	2	dry	2	2	2	0
595	2	1	7	dry	2	2	2	0
596	7	1	5	dry	2	2	2	0
597	5	2	6	dry	2	2	2	0
598	3	2	4	dry	2	2	2	0
599	4	1	3	dry	2	2	2	1
600	3	2	9	dry	2	2	2	0
601	4	1	8	dry	2	2	2	0
602	5	2	6	dry	2	2	2	0
603	6	2	3	dry	2	2	2	0
604	5	2	8	dry	2	2	2	0
605	6	2	1	dry	2	2	2	0
606	3	2	3	dry	2	2	2	0
607	4	1	8	dry	2	2	1	0
608	5	2	7	dry	2	2	2	0
609	7	1	2	dry	2	2	1	0
610	5	2	7	dry	2	2	2	0
611	6	1	8	dry	2	2	1	0
612	4	2	9	dry	2	2	2	1
613	4	2	6	dry	2	2	2	0
614	5	1	3	dry	2	2	2	0
615	7	2	5	dry	2	2	2	0
616	8	1	3	dry	2	2	1	0
617	9	2	0	dry	2	2	2	0
618	5	2	5	dry	2	2	2	0
619	3	2	8	dry	2	2	2	0
620	4	2	9	dry	2	2	2	0
621	5	1	6	dry	2	2	2	0
622	2458906	1	5	dry	2	1	2	0
623	7	1	6	dry	2	2	1	0
624	8	1	1	dry	2	2	2	0
625	3	1	5	dry	2	2	2	0
626	4	1	3	dry	2	2	2	0
627	5	1	0	dry	2	2	2	0
628	5	1	8	dry	2	1	2	0
629	6	1	5	dry	2	1	2	0
630	4	2	8	dry	2	2	2	0
631	5	1	6	dry	2	2	1	0
632	6	1	3	dry	2	2	1	0
633	7	2	3	dry	2	2	2	0
634	9	1	7	dry	2	2	2	0
635	10	1	8	dry	2	2	2	0
636	4	1	6	dry	2	2	2	0
637	5	1	6	dry	2	2	2	0
638	5	2	9	dry	2	2	2	0
639	6	2	4	dry	2	2	2	0
640	7	2	2	dry	2	2	2	0
641	3	2	7	dry	2	2	2	0
642	4	2	4	dry	2	2	1	0
643	5	2	1	dry	2	2	2	1
644	3	1	8	dry	2	2	2	0
645	4	1	7	dry	2	2	2	0
646	5	1	4	dry	2	2	2	0
647	6	2	6	dry	2	2	1	0
648	7	2	0	dry	2	1	2	0
649	11	2	7	dry	2	2	2	0
650	12	1	4	dry	2	2	2	1
651	13	1	2	dry	2	2	2	0
652	3	1	6	dry	2	2	2	0
653	4	2	3	dry	2	2	2	0
654	2	1	6	dry	2	2	2	0
655	3	2	6	dry	2	2	2	0
656	4	2	1	dry	2	2	2	0
657	4	2	8	dry	2	2	2	0
658	5	2	4	dry	2	2	2	0
659	6	2	2	dry	2	2	2	0
660	3	2	0	dry	2	2	2	0
661	4	2	3	dry	2	2	2	0
662	5	2	5	dry	2	2	2	0
663	3	2	9	dry	2	2	2	0
664	4	1	5	dry	2	2	2	0
665	5	2	3	dry	2	1	2	0
666	4	2	4	dry	2	2	2	0
667	3	1	6	dry	2	2	2	0
668	4	2	3	dry	2	2	2	0
669	3	1	2	dry	2	2	2	0
670	7	1	3	dry	2	2	2	0
671	6	1	6	dry	2	2	2	0
672	5	1	9	dry	2	2	2	0
673	3	2	4	dry	2	2	2	0
674	4	1	3	dry	2	2	2	0
675	6	2	7	dry	2	2	2	0
676	5	1	4	dry	2	2	2	0
677	6	2	8	dry	2	2	2	0
678	6	2	6	dry	2	2	2	0
679	7	1	4	dry	1	2	2	0
680	8	1	2	dry	2	2	2	0
681	10	2	7	dry	2	2	2	0
682	3	1	7	dry	2	2	2	0
683	512	2	5	dry	2	2	2	0
684	4	1	5	dry	2	2	2	0
685	3	1	9	dry	2	2	2	0
686	4	1	6	dry	2	2	2	0
687	5	2	1	dry	2	2	2	1
688	3	1	5	dry	2	2	2	0
689	4	2	0	dry	2	2	2	0
690	4	2	9	dry	2	2	2	0
691	5	1	0	dry	2	1	2	0
692	10	1	8	dry	2	2	2	1
693	11	1	7	dry	2	2	2	0
694	12	2	6	dry	2	2	2	0
695	13	1	5	dry	2	2	2	0
696	6	2	4	dry	2	2	2	0
697	7	1	2	dry	2	2	2	0
698	6	1	3	dry	2	2	2	0
699	3	2	8	dry	2	2	2	0
700	4	2	5	dry	2	2	2	0
701	5	2	4	dry	2	2	2	0
702	5	1	8	dry	2	2	2	0
703	6	2	4	dry	2	2	2	0
704	3	1	7	dry	2	2	2	0
705	3	1	9	dry	2	2	2	0
706	4	1	1	dry	2	2	2	0
707	5	2	4	dry	2	2	2	0
708	4	2	2	dry	2	2	2	0
709	7	1	6	dry	2	2	2	1
710	8	2	3	dry	2	2	1	0
711	9	2	2	dry	2	2	2	0
712	7	2	3	dry	2	1	2	0
713	6	2	7	dry	2	2	2	0
714	7	1	7	dry	2	2	2	0
715	6	1	6	dry	2	1	2	0
716	7	2	2	dry	2	1	2	0
717	4	1	7	dry	2	2	2	0
718	5	1	2	dry	2	2	1	0
719	6	1	2	dry	2	2	1	0
720	7	1	9	dry	2	2	2	0
721	7	2	5	dry	2	2	2	0
722	5	1	8	dry	1	2	2	0
723	6	2	6	dry	1	2	2	0
724	7	1	4	dry	1	2	2	0
725	8	2	3	dry	1	2	2	0
726	9	2	5	dry	1	2	2	0
727	5	2	3	dry	2	2	2	0
728	4	2	8	dry	2	2	2	0
729	5	2	6	dry	2	2	2	1
730	6	2	6	dry	2	2	2	0
731	7	1	3	dry	2	2	1	0
732	5	2	8	dry	2	2	2	0
733	6	2	1	dry	2	2	2	0
734	7	1	3	dry	2	2	1	1
735	8	2	6	dry	2	2	2	0
736	5	1	7	dry	2	2	1	0
737	6	1	4	dry	2	2	2	0
738	7	2	2	dry	2	2	2	0
739	8	1	7	dry	2	2	1	1
740	3	1	4	dry	2	2	1	1
741	4	2	2	dry	2	2	2	0
742	5	2	0	dry	2	2	2	0
743	5	2	4	dry	2	2	2	0
744	6	2	2	dry	2	2	2	0
745	3	2	6	dry	2	2	2	0
746	5	2	6	dry	2	2	2	0
747	6	1	6	dry	2	2	2	0
748	7	1	1	dry	2	2	1	1
749	4	1	9	dry	2	2	1	0
750	5	1	3	dry	2	1	1	1
751	7	1	5	dry	2	2	2	0
752	3	2	7	dry	2	2	2	0
753	4	2	6	dry	2	2	2	0
754	5	1	5	dry	2	1	1	0
755	6	1	8	dry	2	2	1	0
756	7	1	3	dry	2	2	1	0
757	9	2	3	dry	2	1	2	0
758	10	1	6	dry	2	2	1	0
759	11	2	3	dry	2	2	2	0
760	12	1	1	dry	2	2	2	0
761	16	2	3	dry	2	2	2	0
762	6	2	7	dry	2	2	2	0
763	8	2	2	dry	2	2	2	0
764	9	2	4	dry	2	1	2	0
765	4	2	2	dry	2	2	2	0
766	3	1	4	dry	2	2	2	0
767	4	1	1	dry	2	1	1	1
768	4	2	6	dry	2	2	1	0
769	6	1	1	dry	2	1	2	0
770	6	2	8	dry	2	2	2	0
771	7	2	6	dry	2	2	2	0
772	8	1	0	dry	2	2	2	0
773	8	1	7	dry	2	2	2	0
774	4	1	9	dry	2	1	2	0
775	6	1	7	dry	2	1	2	0
776	7	1	0	dry	2	2	2	0
777	5	2	8	dry	2	2	2	0
778	6	1	2	dry	2	2	2	0
779	7	2	5	dry	2	1	2	0
780	5	2	8	dry	2	2	2	0
781	3	1	2	dry	2	1	2	0
782	3	2	6	dry	2	1	2	0
783	4	2	5	dry	2	2	2	0
784	3	1	9	dry	2	2	2	0
785	4	1	9	dry	2	2	2	0
786	5	1	4	dry	2	2	2	0
787	6	2	1	dry	2	1	2	1
788	2	2	9	dry	2	2	2	0
789	3	1	6	dry	2	2	2	0
790	4	1	4	dry	2	1	2	0
791	7	1	9	dry	2	1	2	0
792	9	2	3	dry	2	2	2	0
793	10	2	1	dry	2	2	2	0
794	6	2	8	dry	2	2	2	0
795	7	1	6	dry	2	1	2	0
796	8	2	3	dry	2	1	2	0
797	9	1	1	dry	2	2	2	0
798	8	2	6	dry	2	2	2	0
799	10	2	3	dry	2	2	2	0
800	8	1	8	dry	2	2	2	0
801	4	1	6	dry	2	2	2	0
802	5	2	2	dry	2	2	2	0
803	5	2	3	dry	2	2	2	1
804	6	2	1	dry	2	2	2	0
805	7	1	9	dry	2	1	2	0
806	8	1	1	dry	2	2	2	0
807	14	1	2	dry	2	2	2	0
808	12	2	8	dry	2	2	2	0
809	13	1	2	dry	2	2	2	0
810	7	1	5	dry	2	2	2	0
811	6	2	3	dry	2	2	2	0
812	5	2	3	dry	2	2	2	0
813	5	2	0	dry	2	2	2	0
814	3	2	2	dry	2	2	2	0
815	5	1	4	dry	2	1	2	0
816	3	1	2	dry	2	2	2	0
817	8	2	7	dry	2	2	2	0
818	9	2	4	dry	2	2	2	0
819	5	1	3	dry	2	2	2	0
820	9	2	3	dry	2	2	2	0
821	5	1	2	dry	2	2	1	0
822	6	2	3	dry	2	2	1	0
823	7	1	5	dry	2	2	2	0
824	11	2	2	dry	2	2	2	0
825	12	1	0	dry	2	2	2	0
826	14	2	6	dry	2	2	2	0
827	3	2	3	dry	2	1	2	0
828	6	2	6	dry	2	2	2	0
829	7	1	2	dry	2	2	2	0
830	10	2	2	dry	2	2	2	0
831	13	2	1	dry	1	2	2	0
832	19	2	8	dry	2	2	2	0
833	23	1	1	dry	2	2	2	1
834	13	1	8	dry	2	2	2	0
835	4	1	5	dry	1	1	2	0
836	5	2	2	dry	2	2	2	0
837	17	1	7	dry	2	2	2	0
838	18	1	6	dry	2	2	2	0
839	3	1	8	dry	2	2	1	0
840	5	1	3	dry	2	2	2	0
841	9	1	8	dry	2	2	2	0
842	6	2	7	dry	2	2	2	0
843	2	2	9	dry	2	2	2	0
844	6	2	7	dry	2	2	1	0
845	5	2	6	dry	2	2	2	0
846	6	2	6	dry	2	2	2	0
847	5	1	7	dry	2	2	2	0
848	3	1	5	dry	2	2	2	0
849	4	1	5	dry	2	2	2	0
850	6	1	3	dry	2	2	2	0
851	5	1	1	dry	2	2	2	0
852	3	2	9	dry	2	2	2	0
853	7	2	6	dry	2	2	2	0
854	8	2	4	dry	2	2	2	0
855	2	2	6	dry	2	2	1	1
856	7	2	7	dry	2	2	2	0
857	2	1	9	dry	2	2	2	0
858	4	1	3	dry	2	2	2	0
859	11	1	7	dry	2	2	2	0
860	6	1	2	dry	2	2	2	0
861	2	2	5	dry	2	2	2	0
862	4	1	0	dry	2	2	2	0
863	4	1	8	dry	2	2	1	0
864	6	2	2	dry	2	2	2	0
865	12	2	4	dry	2	2	2	0
866	6	2	3	dry	2	2	2	0
867	16	2	4	dry	2	2	2	0
868	4	1	7	dry	2	2	1	0
869	8	2	8	dry	2	2	2	0
870	4	1	2	dry	2	2	2	0
871	7	2	0	dry	2	2	2	0
872	3	2	9	dry	2	2	2	1
873	4	1	9	dry	2	2	2	0
874	7	2	8	dry	2	2	2	0
875	8	1	8	dry	2	2	2	1
876	6	1	8	dry	2	2	2	1
877	4	1	4	dry	2	2	2	0
878	5	2	0	dry	2	2	2	0
879	2	2	2	dry	2	2	2	0
880	3	2	9	dry	2	2	2	0
881	4	2	1	dry	2	2	2	0
882	4	2	5	dry	2	2	2	0
883	5	2	2	dry	2	2	2	0
884	4	1	7	dry	2	2	2	0
885	5	2	4	dry	2	1	2	0
886	8	1	9	dry	2	2	2	0
887	10	2	4	dry	2	2	2	0
888	10	1	8	dry	2	2	2	0
889	11	1	7	dry	2	2	1	1
890	4	1	2	dry	2	1	2	0
891	3	2	5	dry	2	2	2	0
892	6	1	2	dry	2	2	2	0
893	7	1	6	dry	2	2	2	0
894	8	2	2	dry	2	2	2	0
895	3	2	4	dry	2	2	2	0
896	5	1	3	dry	2	1	2	0
897	4	2	8	dry	2	2	2	0
898	3	2	7	dry	2	2	2	0
899	9	2	3	dry	2	1	2	0
900	9	2	8	dry	2	2	2	0
901	9	2	6	dry	2	2	2	0
902	14	1	8	dry	2	2	2	0
903	5	2	6	dry	2	2	2	0
904	7	2	6	dry	2	2	1	0
905	3	2	5	dry	2	2	2	0
906	4	1	2	dry	2	2	2	0
907	10	1	4	dry	2	2	2	0
908	11	2	0	dry	2	2	2	0
909	4	1	9	dry	2	2	2	0
910	5	2	5	dry	2	2	2	0
911	6	2	1	dry	2	2	2	0
912	6	1	7	dry	2	2	2	0
913	9	2	8	dry	2	2	2	0
914	7	1	5	dry	2	2	2	0
915	13	2	9	dry	2	2	2	0
916	3	2	0	dry	2	2	2	0
917	3	1	7	dry	2	2	2	0
918	4	2	9	dry	2	2	2	1
919	6	1	6	dry	2	2	2	0
920	2	1	9	dry	2	2	2	0
921	3	2	2	dry	2	2	2	0
922	2	2	6	dry	2	2	2	0
923	15	1	6	dry	2	2	2	0
924	5	1	9	dry	2	2	2	0
925	6	2	6	dry	2	2	2	0
926	7	2	3	dry	2	2	2	0
927	9	2	7	dry	2	2	2	0
928	7	2	3	dry	2	2	2	0
929	8	1	9	dry	2	2	2	0
930	9	1	6	dry	2	2	2	0
931	4	1	4	dry	2	2	2	0
932	5	2	7	dry	2	2	2	0
933	8	2	6	dry	2	2	2	1
934	9	2	8	dry	2	2	2	0
935	10	1	3	dry	2	2	1	0
936	11	1	2	dry	2	2	2	0
937	8	2	0	dry	2	1	2	0
938	4	1	1	dry	2	2	2	0
939	7	1	5	dry	2	2	2	0
940	5	2	9	dry	2	2	2	1
941	3	2	9	dry	2	2	2	0
942	4	2	9	dry	2	2	2	0
943	5	1	6	dry	2	2	2	0
944	6	2	5	dry	2	2	2	0
945	7	2	4	dry	2	2	2	1
946	8	2	2	dry	2	2	2	0
947	9	2	7	dry	2	2	2	0
948	3	2	9	dry	2	2	2	0
949	4	2	9	dry	2	2	2	0
950	8	2	2	dry	2	2	2	0
951	10	1	3	dry	2	2	2	0
952	7	1	9	dry	2	2	2	0
953	8	2	6	dry	2	2	2	0
954	6	2	8	dry	2	2	2	0
955	5	2	9	dry	2	1	2	1
956	6	1	6	dry	2	2	2	0
957	7	2	3	dry	2	2	2	0
958	8	2	6	dry	2	2	2	0
959	7	1	5	dry	2	2	2	0
960	8	1	3	dry	1	2	2	0
961	9	2	2	dry	2	2	2	0
962	6	2	2	dry	2	2	2	0
963	8	1	6	dry	2	2	2	0
964	7	2	5	dry	2	2	2	0
965	3	1	6	dry	2	2	2	0
966	5	2	9	dry	2	2	2	0
967	12	2	9	dry	2	2	2	0
968	13	2	8	dry	2	2	2	0
969	16	1	2	dry	2	2	2	0
970	6	2	6	dry	2	2	2	0
971	19	1	8	dry	2	2	2	0
972	14	2	8	dry	2	2	2	0
973	4	2	3	dry	2	2	2	1
974	5	1	1	dry	2	2	1	0
975	4	2	7	dry	2	2	2	0
976	5	1	9	dry	2	2	2	0
977	5	2	1	dry	2	1	2	1
978	7	1	6	dry	2	2	2	0
979	6	1	6	dry	2	2	1	0
980	3	1	8	dry	2	2	1	0
981	14	2	2	dry	2	2	2	1
982	7	2	7	dry	2	2	1	0
983	8	1	1	dry	2	2	2	1
984	6	1	8	dry	2	2	2	0
985	15	2	6	dry	2	2	2	0
986	11	1	7	dry	2	2	2	0
987	12	2	7	dry	2	2	2	0
988	6	2	6	dry	2	2	2	0
989	2	2	7	dry	2	2	2	0
990	5	2	3	dry	1	2	2	0
991	3	2	4	dry	1	2	2	0
992	2	2	9	dry	2	2	2	0
993	3	2	6	dry	2	2	2	0
994	4	1	2	dry	2	2	2	0
995	16	1	6	dry	1	2	2	0
996	17	1	6	dry	1	2	2	0
997	18	2	5	dry	1	2	2	0
998	19	1	1	dry	2	2	2	0
999	20	1	1	dry	2	2	2	0
1000	6	1	7	dry	2	2	2	0
1001	4	1	1	dry	2	2	2	0
1002	5	2	3	dry	2	2	2	0
1003	6	2	7	dry	2	2	2	0
1004	8	2	6	dry	2	2	2	0
1005	9	1	1	dry	2	2	2	0
1006	3	2	5	dry	2	2	2	0
1007	5	1	6	dry	2	2	2	1
1008	5	2	6	dry	2	2	2	0
1009	6	1	9	dry	2	2	2	0
1010	7	1	6	dry	2	2	2	0
1011	8	1	5	dry	2	2	2	0
1012	9	1	6	dry	2	2	1	0
1013	10	1	3	dry	1	1	2	1
1014	3	1	9	dry	2	2	1	0
1015	4	1	6	dry	2	2	2	0
1016	5	2	3	dry	2	2	1	0
1017	6	2	3	dry	2	2	2	0
1018	7	2	1	dry	2	2	2	0
1019	7	2	8	dry	2	2	2	0
1020	8	2	6	dry	2	2	2	0
1021	9	2	9	dry	2	2	2	0
1022	10	2	1	dry	2	2	2	1
1023	3	1	2	dry	2	2	2	0
1024	6	2	6	dry	2	2	2	0
1025	7	1	3	dry	2	2	2	0
1026	2	1	9	dry	2	2	2	0
1027	4	1	2	dry	2	2	2	1
1028	2	2	5	dry	2	2	2	0
1029	3	2	3	dry	2	2	2	0
1030	9	2	1	dry	2	2	2	0
1031	9	2	5	dry	2	2	2	0
1032	5	1	8	dry	2	2	2	0
1033	6	1	8	dry	2	2	2	1
1034	7	1	7	dry	2	2	2	0
1035	4	2	9	dry	2	2	2	0
1036	6	2	6	dry	2	2	2	0
1037	5	2	5	dry	2	2	2	1
1038	6	2	2	dry	2	2	2	0
1039	5	2	3	dry	2	2	2	0
1040	4	2	6	dry	2	2	2	0
1041	5	2	4	dry	2	2	2	0
1042	7	1	7	dry	2	2	2	0
1043	8	2	5	dry	2	2	2	0
1044	13	1	4	dry	2	2	2	0
1045	9	1	2	dry	1	2	2	0
1046	11	1	8	dry	2	2	2	0
1047	10	1	8	dry	2	2	2	0
1048	11	2	8	dry	2	2	2	0
1049	7	1	3	dry	2	2	2	0
1050	8	1	0	dry	2	2	2	0
1051	7	1	5	dry	2	1	2	0
1052	4	1	1	dry	2	2	2	0
1053	10	1	6	dry	2	2	2	0
1054	3	2	7	dry	2	2	2	0
1055	4	1	4	dry	2	2	2	0
1056	9	2	8	dry	2	2	2	0
1057	6	2	7	dry	2	2	1	0
1058	7	1	9	dry	2	2	2	0
1059	9	2	3	dry	2	2	2	0
1060	3	2	1	dry	2	2	2	0
1061	2	1	3	dry	2	2	2	0
1062	5	1	9	dry	2	2	2	0
1063	11	1	4	wet	2	1	2	0
1064	12	1	1	wet	2	2	2	0
1065	10	2	5	wet	2	2	2	0
1066	9	2	7	wet	2	2	2	0
1067	13	1	1	wet	2	2	2	0
1068	14	1	5	wet	2	1	2	0
1069	3	1	5	wet	2	2	2	0
1070	5	1	5	wet	2	2	2	0
1071	3	1	5	wet	2	2	2	0
1072	9	2	7	wet	2	2	2	0
1073	10	1	1	wet	2	2	2	0
1074	5	1	9	wet	1	1	1	0
1075	6	1	8	wet	2	2	1	0
1076	7	1	4	wet	2	2	2	0
1077	8	2	3	wet	2	2	2	0
1078	3	1	10	wet	2	2	2	0
1079	4	1	15	wet	2	2	2	1
1080	5	2	13	wet	2	2	2	0
1081	6	2	8	wet	2	2	1	0
1082	7	2	7	wet	2	2	2	0
1083	5	2	7	wet	2	2	2	0
1084	6	2	10	wet	2	2	1	1
1085	7	2	7	wet	2	2	2	1
1086	9	2	7	wet	2	2	2	0
1087	8	1	14	wet	2	2	1	0
1088	9	1	7	wet	2	1	1	0
1089	7	2	8	wet	2	2	2	0
1090	5	2	2	wet	2	2	2	0
1091	8	2	5	wet	2	2	2	0
1092	3	2	13	wet	2	2	2	0
1093	5	1	3	wet	2	2	1	0
1094	8	2	2	wet	2	2	2	0
1095	3	1	3	wet	2	2	1	0
1096	5	1	6	wet	2	1	2	0
1097	6	2	3	wet	2	2	1	0
1098	8	2	5	wet	2	2	2	0
1099	9	2	2	wet	2	1	1	0
1100	7	1	1	wet	2	2	2	0
1101	5	2	12	wet	2	2	2	0
1102	6	2	15	wet	2	2	2	0
1103	3	2	4	wet	2	2	2	0
1104	5	1	4	wet	2	1	2	0
1105	8	2	13	wet	2	2	2	0
1106	5	2	8	wet	2	2	2	0
1107	6	2	3	wet	2	2	2	0
1108	7	2	10	wet	2	2	1	0
1109	9	2	8	wet	2	2	2	0
1110	9	1	3	wet	2	2	2	0
1111	10	2	4	wet	1	2	2	0
1112	11	1	6	wet	2	2	2	0
1113	12	2	2	wet	2	2	2	0
1114	4	2	6	wet	2	2	1	0
1115	2	1	12	wet	2	2	2	0
1116	3	2	5	wet	2	2	2	0
1117	4	1	1	wet	2	1	2	0
1118	7	1	13	wet	2	2	2	0
1119	8	2	3	wet	2	2	2	0
1120	9	1	6	wet	2	2	2	0
1121	11	2	11	wet	2	2	2	0
1122	5	2	9	wet	2	2	2	0
1123	3	2	4	wet	2	2	2	0
1124	5	1	6	wet	2	2	1	0
1125	6	1	11	wet	2	2	1	0
1126	7	2	13	wet	2	2	2	0
1127	9	2	15	wet	2	2	2	0
1128	11	1	11	wet	2	2	2	0
1129	5	2	11	wet	2	2	2	0
1130	6	2	8	wet	2	2	2	0
1131	6	1	12	wet	2	2	2	0
1132	2	1	10	wet	2	2	2	0
1133	3	2	1	wet	2	2	2	0
1134	4	1	5	wet	2	2	2	0
1135	3	2	14	wet	2	2	2	0
1136	3	2	4	wet	2	1	1	0
1137	3	1	3	wet	2	2	2	0
1138	4	2	5	wet	2	2	1	1
1139	3	1	8	wet	2	2	1	0
1140	4	2	1	wet	2	2	2	0
1141	4	1	8	wet	2	2	1	0
1142	5	1	7	wet	2	1	1	0
1143	6	1	4	wet	2	1	1	0
1144	3	2	3	wet	2	1	2	0
1145	4	2	14	wet	2	2	2	0
1146	3	1	4	wet	2	2	2	0
1147	5	1	8	wet	2	2	2	0
1148	5	2	8	wet	2	1	2	0
1149	2	2	7	wet	2	2	2	0
1150	3	2	2	wet	2	1	2	0
1151	6	1	10	wet	2	2	2	0
1152	7	2	7	wet	2	2	1	0
1153	8	1	3	wet	2	2	2	0
1154	9	1	9	wet	2	2	2	1
1155	10	1	6	wet	2	2	2	0
1156	11	1	4	wet	2	2	2	0
1157	4	1	8	wet	2	1	2	0
1158	5	2	11	wet	2	2	2	0
1159	6	1	4	wet	2	2	1	0
1160	9	1	5	wet	2	2	1	0
1161	10	1	8	wet	2	2	2	0
1162	11	1	1	wet	2	2	2	0
1163	10	1	11	wet	2	2	2	0
1164	11	1	9	wet	2	2	1	0
1165	12	1	10	wet	2	2	2	0
1166	13	2	4	wet	2	1	2	0
1167	15	2	6	wet	2	1	2	0
1168	16	1	2	wet	2	1	1	0
1169	3	2	4	wet	2	2	2	0
1170	3	1	1	wet	2	2	2	0
1171	4	2	12	wet	1	2	2	0
1172	5	1	5	wet	2	2	2	0
1173	6	2	8	wet	2	2	2	0
1174	7	2	8	wet	2	2	2	0
1175	8	2	12	wet	2	2	2	0
1176	9	1	2	wet	2	2	2	0
1177	11	2	2	wet	2	2	2	0
1178	3	1	8	wet	2	2	2	0
1179	4	1	5	wet	2	2	2	0
1180	3	2	12	wet	2	2	2	0
1181	2	1	13	wet	2	2	2	0
1182	6	1	6	wet	2	2	1	0
1183	7	1	3	wet	2	2	2	0
1184	8	1	15	wet	2	1	2	0
1185	13	1	8	wet	2	2	1	0
1186	9	1	13	wet	2	2	2	0
1187	5	2	11	wet	2	2	2	0
1188	7	1	5	wet	1	2	1	1
1189	4	2	14	wet	2	2	2	0
1190	10	1	4	wet	2	2	1	0
1191	6	2	5	wet	2	2	2	0
1192	7	2	1	wet	2	2	2	0
1193	5	2	5	wet	2	2	2	0
1194	6	1	4	wet	2	2	1	0
1195	6	1	5	wet	2	2	2	0
1196	5	1	15	wet	2	2	2	0
1197	6	2	8	wet	2	2	2	0
1198	6	2	13	wet	2	2	2	0
1199	8	2	8	wet	2	2	2	0
1200	7	1	3	wet	2	1	2	0
1201	7	2	3	wet	2	2	1	0
1202	9	1	1	wet	2	2	2	0
1203	4	1	10	wet	2	2	2	0
1204	5	2	15	wet	2	2	2	0
1205	6	2	8	wet	2	2	2	0
1206	7	1	5	wet	2	2	2	0
1207	8	2	1	wet	2	2	2	0
1208	9	1	5	wet	2	2	2	0
1209	5	1	14	wet	2	2	2	0
1210	6	2	5	wet	2	1	2	0
1211	7	2	9	wet	2	2	1	0
1212	10	1	14	wet	2	2	2	0
1213	8	1	9	wet	2	2	1	0
1214	11	2	9	wet	2	2	2	0
1215	12	2	10	wet	2	2	2	0
1216	14	2	2	wet	2	1	2	1
1217	4	1	6	wet	2	2	1	0
1218	7	1	8	wet	2	2	2	0
1219	3	2	10	wet	2	2	2	0
1220	4	2	5	wet	2	2	2	0
1221	5	2	5	wet	2	2	2	0
1222	7	2	1	wet	2	1	2	0
1223	8	2	5	wet	1	1	2	0
1224	9	2	3	wet	2	2	2	0
1225	10	1	5	wet	2	2	2	0
1226	11	1	3	wet	2	2	2	0
1227	12	2	5	wet	2	2	2	0
1228	14	1	2	wet	2	2	2	0
1229	15	2	5	wet	2	2	2	0
1230	16	1	10	wet	2	2	2	0
1231	17	2	6	wet	2	2	2	0
1232	18	2	2	wet	2	2	2	0
1233	19	1	7	wet	2	2	2	0
1234	9	2	9	wet	2	2	2	0
1235	10	1	6	wet	2	2	2	0
1236	11	1	3	wet	2	2	2	0
1237	7	1	8	wet	2	2	1	0
1238	3	2	8	wet	2	2	2	0
1239	6	2	9	wet	2	2	1	0
1240	7	2	13	wet	2	2	2	0
1241	3	1	14	wet	2	2	2	0
1242	8	1	8	wet	2	2	2	0
1243	5	1	7	wet	2	2	2	0
1244	2	1	14	wet	2	2	2	0
1245	3	1	8	wet	2	2	1	0
1246	4	2	5	wet	2	2	2	0
1247	5	2	2	wet	2	2	1	1
1248	7	2	1	wet	2	2	2	0
1249	5	1	6	wet	2	2	1	0
1250	6	2	3	wet	2	2	2	0
1251	9	1	10	wet	2	2	2	0
1252	7	1	10	wet	2	2	2	0
1253	10	2	7	wet	2	2	2	0
1254	5	1	5	wet	2	2	1	0
1255	6	2	2	wet	2	2	2	0
1256	5	1	12	wet	2	2	2	0
1257	6	1	8	wet	2	2	1	1
1258	7	2	6	wet	2	2	2	0
1259	3	2	2	wet	2	2	2	0
1260	3	1	7	wet	2	2	2	0
1261	4	1	13	wet	2	2	2	0
1262	5	2	15	wet	2	2	2	0
1263	5	2	2	wet	2	2	2	0
1264	6	1	5	wet	2	2	2	0
1265	5	2	13	wet	2	2	2	0
1266	6	1	10	wet	2	2	2	0
1267	3	2	8	wet	2	2	2	0
1268	4	2	5	wet	2	2	2	0
1269	4	1	2	wet	2	2	1	0
1270	6	1	5	wet	2	2	2	0
1271	4	1	13	wet	2	2	2	0
1272	5	1	12	wet	2	2	2	0
1273	6	1	10	wet	2	2	2	0
1274	7	2	9	wet	2	2	2	1
1275	3	2	14	wet	2	2	2	0
1276	5	2	10	wet	2	2	2	0
1277	6	2	2	wet	2	1	2	0
1278	5	1	6	wet	2	2	1	1
1279	6	1	10	wet	2	1	1	0
1280	3	1	10	wet	2	2	2	0
1281	4	2	7	wet	2	2	2	0
1282	5	1	4	wet	2	2	2	1
1283	6	2	1	wet	2	1	2	0
1284	7	1	7	wet	2	2	2	0
1285	3	1	11	wet	2	2	2	0
1286	4	1	10	wet	2	2	1	0
1287	5	1	5	wet	2	2	1	0
1288	7	1	2	wet	2	2	1	0
1289	8	2	6	wet	2	2	2	0
1290	2	1	10	wet	2	1	2	0
1291	4	2	3	wet	2	2	2	0
1292	5	2	12	wet	2	2	2	0
1293	6	1	12	wet	1	2	2	0
1294	3	2	12	wet	2	2	2	0
1295	4	1	10	wet	2	2	2	0
1296	3	2	5	wet	2	2	2	0
1297	4	1	11	wet	2	2	2	0
1298	5	1	9	wet	2	2	2	0
1299	6	1	11	wet	2	2	1	0
1300	7	2	5	wet	2	2	2	0
1301	8	1	5	wet	2	2	2	0
1302	9	1	5	wet	2	2	1	1
1303	12	1	2	wet	2	2	2	0
1304	10	1	7	wet	2	2	2	0
1305	8	1	7	wet	2	2	2	0
1306	6	2	3	wet	2	2	2	0
1307	3	2	14	wet	2	2	2	0
1308	6	1	6	wet	2	1	2	0
1309	8	1	8	wet	2	2	1	0
1310	5	2	10	wet	2	2	2	1
1311	4	1	13	wet	2	2	2	0
1312	5	2	9	wet	2	2	2	0
1313	3	1	15	wet	2	2	2	0
1314	4	2	11	wet	2	2	2	0
1315	5	2	7	wet	2	2	2	0
1316	6	1	11	wet	2	2	2	0
1317	7	1	11	wet	2	2	2	0
1318	3	2	9	wet	2	2	2	0
1319	5	1	14	wet	2	2	1	0
1320	5	2	9	wet	2	2	2	0
1321	2	1	15	wet	2	2	2	0
1322	3	1	12	wet	2	2	2	0
1323	2	2	9	wet	2	2	1	1
1324	3	1	12	wet	2	2	2	0
1325	4	1	3	wet	2	2	2	0
1326	2	1	9	wet	2	2	2	0
1327	3	1	8	wet	2	1	2	0
1328	6	1	10	wet	2	2	2	0
1329	7	1	6	wet	2	2	2	0
1330	8	2	6	wet	2	2	2	0
1331	2	1	12	wet	2	2	2	0
1332	3	2	14	wet	2	2	2	0
1333	5	1	5	wet	2	2	2	0
1334	7	2	7	wet	2	2	2	0
1335	8	1	9	wet	2	2	1	0
1336	3	1	12	wet	2	2	1	0
1337	4	2	11	wet	2	2	2	1
1338	5	2	6	wet	2	2	2	1
1339	5	1	10	wet	2	2	1	0
1340	6	1	7	wet	2	2	1	0
1341	6	1	9	wet	2	2	2	0
1342	4	2	10	wet	2	2	2	0
1343	5	2	9	wet	2	2	2	0
1344	8	2	4	wet	2	2	2	1
1345	7	2	10	wet	2	2	2	0
1346	9	2	4	wet	2	2	2	0
1347	4	2	2	wet	2	2	2	0
1348	4	1	6	wet	2	2	2	0
1349	8	2	13	wet	2	2	2	0
1350	3	1	15	wet	2	2	2	0
1351	5	1	13	wet	2	2	2	0
1352	6	2	12	wet	2	2	2	1
1353	4	2	14	wet	2	2	2	0
1354	3	1	6	wet	2	2	2	1
1355	6	2	10	wet	2	2	2	1
1356	5	1	1	wet	2	2	1	1
1357	4	1	3	wet	2	2	2	0
1358	5	1	2	wet	2	2	2	0
1359	4	2	2	wet	2	2	2	0
1360	5	1	15	wet	2	2	2	1
1361	4	1	14	wet	2	2	2	0
1362	5	2	7	wet	2	2	2	1
1363	6	2	10	wet	2	2	2	0
1364	8	1	3	wet	2	2	2	0
1365	5	2	7	wet	2	2	2	0
1366	7	1	8	wet	2	2	2	0
1367	7	1	12	wet	2	2	2	0
1368	3	1	6	wet	2	2	2	0
1369	5	1	7	wet	2	2	2	0
1370	10	1	1	wet	2	2	2	0
1371	8	2	1	wet	2	2	2	0
1372	6	2	6	wet	2	2	2	0
1373	7	1	10	wet	2	2	1	0
1374	4	1	12	wet	2	2	2	0
1375	2	2	15	wet	2	2	2	0
1376	2	1	14	wet	2	2	2	0
1377	3	1	10	wet	2	2	2	0
1378	6	2	4	wet	2	2	2	0
1379	8	2	3	wet	2	2	2	0
1380	4	1	7	wet	2	2	2	0
1381	3	2	3	wet	2	2	2	0
1382	1	2	13	wet	2	2	2	0
1383	1	2	7	wet	2	2	2	0
1384	1	1	4	wet	2	2	1	1
1385	1	2	7	wet	2	2	2	0
1386	1	1	14	wet	2	2	2	0
1387	1	2	4	wet	2	2	2	1
1388	1	1	14	wet	2	2	2	0
1389	2	1	10	wet	2	2	2	0
1390	1	2	15	wet	2	2	2	0
1391	3	2	4	wet	2	1	2	0
1392	1	2	15	wet	2	2	2	0
1393	2	1	11	wet	2	2	2	1
1394	2	1	10	wet	2	2	1	0
1395	2	2	9	wet	2	1	2	0
1396	1	1	15	wet	2	2	2	0
1397	1	1	3	wet	2	2	2	0
1398	1	2	14	wet	2	2	2	0
1399	2	2	10	wet	2	2	2	1
1400	3	1	2	wet	2	2	2	0
1401	1	1	15	wet	2	2	2	0
1402	2	2	15	wet	2	2	2	0
1403	3	2	10	wet	2	2	2	0
1404	4	1	6	wet	2	2	2	0
1405	2	1	6	wet	2	2	2	0
1406	5	1	11	wet	2	2	1	0
1407	3	1	1	wet	1	2	2	0
1408	4	1	1	wet	1	2	2	0
1409	6	2	6	wet	2	2	2	0
1410	1	1	7	wet	2	2	1	0
1411	1	1	2	wet	2	2	2	0
1412	2	1	8	wet	2	2	1	0
1413	1	2	10	wet	2	2	2	0
1414	2	1	4	wet	2	2	2	0
1415	3	2	4	wet	2	1	2	0
1416	4	1	3	wet	2	2	1	0
1417	1	1	5	wet	2	2	1	0
1418	2	2	5	wet	2	2	2	0
1419	3	1	2	wet	2	1	1	0
1420	1	2	5	wet	2	2	2	0
1421	2	2	9	wet	2	2	2	0
1422	1	2	5	wet	2	2	2	0
1423	2	1	5	wet	2	2	2	0
1424	3	1	2	wet	2	2	2	0
1425	1	1	10	wet	2	2	1	0
1426	2	1	12	wet	2	2	2	0
1427	3	2	14	wet	2	2	2	1
1428	4	2	15	wet	2	2	2	1
1429	1	2	4	wet	2	2	2	0
1430	2	1	7	wet	2	2	1	0
1431	5	2	5	wet	2	2	1	0
1432	7	1	3	wet	2	2	1	0
1433	2	2	14	wet	2	2	2	0
1434	1	2	6	wet	2	2	1	1
1435	2	2	3	wet	2	2	1	0
1436	1	2	4	wet	2	1	1	1
1437	1	1	10	wet	2	2	2	0
1438	3	2	10	wet	2	2	2	0
1439	2	1	8	wet	2	2	1	0
1440	8	1	10	wet	2	2	2	0
1441	6	1	5	wet	2	2	2	0
1442	4	1	4	wet	2	2	1	0
1443	4	1	7	wet	2	2	2	0
1444	2	2	6	wet	2	2	2	0
1445	4	1	5	wet	2	2	2	0
1446	6	1	2	wet	2	2	2	0
1447	9	2	8	wet	2	2	1	0
1448	2	1	8	wet	2	2	1	0
1449	3	1	7	wet	2	2	2	0
1450	3	1	10	wet	2	2	1	1
1451	1	2	7	wet	2	2	1	0
1452	3	2	5	wet	2	2	2	0
1453	1	1	13	wet	2	2	2	0
1454	1	2	8	wet	2	2	2	0
1455	2	2	13	wet	2	2	2	0
1456	2	1	14	wet	2	2	2	0
1457	3	2	11	wet	2	2	2	0
1458	5	1	14	wet	2	2	2	0
1459	6	2	9	wet	2	2	2	0
1460	7	2	11	wet	2	2	2	0
1461	8	1	15	wet	2	2	2	0
1462	9	2	10	wet	2	2	2	0
1463	10	1	13	wet	2	2	2	0
1464	11	1	15	wet	2	2	2	0
1465	1	1	3	wet	2	2	2	0
1466	2	1	15	wet	2	2	2	0
1467	1	1	2	wet	2	2	2	0
1468	1	2	8	wet	2	2	2	0
1469	3	1	8	wet	2	2	2	0
1470	5	1	8	wet	2	2	1	0
1471	8	2	13	wet	2	2	2	0
1472	10	2	12	wet	2	2	2	0
1473	11	2	1	wet	2	2	2	0
1474	12	2	1	wet	2	2	2	0
1475	1	2	12	wet	2	2	2	0
1476	3	2	6	wet	2	2	2	0
1477	2	2	4	wet	2	2	2	0
1478	1	1	12	wet	2	2	2	0
1479	4	1	8	wet	2	2	1	0
1480	5	2	11	wet	2	2	2	1
1481	1	1	15	wet	2	2	2	1
1482	4	2	7	wet	2	2	2	0
1483	5	1	15	wet	2	2	2	1
1484	1	2	15	wet	2	2	2	0
1485	3	1	5	wet	2	2	2	0
1486	4	1	2	wet	2	1	2	0
1487	1	1	1	wet	2	1	2	0
1488	1	1	10	wet	2	2	1	0
1489	2	1	12	wet	2	2	1	0
1490	1	2	15	wet	2	2	2	1
1491	2	2	7	wet	2	2	2	0
1492	1	2	2	wet	2	1	2	0
1493	1	1	9	wet	2	2	2	0
1494	2	2	1	wet	2	2	2	0
1495	2	1	9	wet	2	2	1	0
1496	2	1	14	wet	2	2	1	0
1497	2	2	2	wet	2	2	2	0
1498	4	2	5	wet	2	2	1	0
1499	7	2	4	wet	2	2	2	0
1500	1	1	1	wet	2	2	2	0
1501	2	1	6	wet	2	2	1	0
1502	1	1	8	wet	2	2	1	1
1503	2	1	13	wet	2	2	1	0
1504	1	2	14	wet	2	2	2	0
1505	2	1	3	wet	2	2	2	0
1506	3	2	4	wet	2	2	2	0
1507	1	2	6	wet	2	2	1	0
1508	2	2	3	wet	2	2	2	0
1509	3	1	12	wet	2	2	2	1
1510	1	2	7	wet	2	2	1	0
1511	2	1	3	wet	2	2	1	0
1512	3	2	10	wet	2	2	2	0
1513	4	2	10	wet	2	2	2	0
1514	5	1	3	wet	2	2	2	0
1515	1	1	5	wet	2	2	2	0
1516	2	1	8	wet	2	2	2	0
1517	3	2	6	wet	2	2	2	0
1518	6	1	9	wet	2	2	1	0
1519	1	2	11	wet	2	2	2	0
1520	1	2	9	wet	2	2	2	0
1521	3	2	5	wet	2	2	2	0
1522	5	2	8	wet	2	2	2	0
1523	6	2	9	wet	2	2	2	0
1524	1	1	7	wet	2	2	2	0
1525	3	2	3	wet	2	1	2	0
1526	5	2	8	wet	2	2	2	0
1527	6	2	10	wet	2	2	2	1
1528	7	1	2	wet	2	2	1	0
1529	1	2	1	wet	2	2	2	0
1530	2	2	8	wet	2	2	2	1
1531	1	1	15	wet	2	2	2	0
1532	1	2	11	wet	2	2	2	0
1533	2	2	12	wet	2	2	2	0
1534	4	2	2	wet	2	2	2	0
1535	1	1	4	wet	2	1	2	0
1536	2	1	11	wet	2	2	1	0
1537	3	1	14	wet	2	1	2	0
1538	4	1	5	wet	2	2	1	0
1539	1	1	14	wet	2	2	2	0
1540	2	1	11	wet	2	2	1	0
1541	4	1	8	wet	2	2	1	0
1542	6	1	14	wet	2	2	2	0
1543	2	2	4	wet	2	2	2	0
1544	4	2	6	wet	2	2	2	0
1545	3	2	6	wet	2	1	2	0
1546	5	1	6	wet	2	2	1	0
1547	3	1	8	wet	2	2	1	0
1548	5	1	7	wet	2	2	2	0
